# Supplementary material for: CAULIFINDER: a pipeline for the automated detection and annotation of caulimovirid endogenous viral elements in plant genomes
Source: Mob DNA. 2022 Dec 3;13:31. doi: 10.1186/s13100-022-00288-w (PMC9719215; doi:10.1186/s13100-022-00288-w)
Supplement: Supplementary file 1 — Additional file 1. [file 13100_2022_288_MOESM1_ESM.xlsx]

## Sheet: Feuil1
Name	Genus or OTU* name	Type	Length (nt)	Known host range	Source
Florendo_AtrichAV	Florendovirus	Consensus sequence built from EVEs	8241	Angiosperms	Geering et al. 2014
Blueberry_fruit_drop_associated_virus	Vaccinivirus	Isolated virus	9850	Angiosperms	GenBank: NC_028462.1
Rudbeckia_flower_distortion_virus	Ruflodivirus	Isolated virus	8222	Angiosperms	GenBank: NC_011920.1
Soybean_chlorotic_mottle_virus	Soymovirus	Isolated virus	8178	Angiosperms	GenBank: NC_001739.2
Cassava_vein_mosaic_virus	Cavemovirus	Isolated virus	8159	Angiosperms	GenBank: NC_001648.1
Cauliflower_mosaic_virus	Caulimovirus	Isolated virus	8024	Angiosperms	GenBank: NC_001497.1
Rose_yellow_vein_virus_strain_RYVV-MN1	Rosadnavirus	Isolated virus	9314	Angiosperms	GenBank: NC_020999.1
Tobacco_vein_clearing_virus	Solendovirus	Isolated virus	7767	Angiosperms	GenBank: NC_003378.1
Petunia_vein_clearing_virus	Petuvirus	Isolated virus	7206	Angiosperms	GenBank: NC_001839.2
Rice_tungro_bacilliform_virus	Tungrovirus	Isolated virus	8002	Angiosperms	GenBank: NC_001914.1
Commelina_yellow_mottle_virus	Badnavirus	Isolated virus	7489	Angiosperms	GenBank: NC_001343.1
Fragaria_vesca_Zendovirus	Zendovirus	Consensus sequence built from EVEs	8488	Angiosperms	Diop et al. 2018
Gossypium_raimondii_Xendovirus_fragment	Xendovirus	Consensus sequence built from EVEs	3677	Angiosperms	Diop et al. 2018
Capsicum_annuum_Yendovirus	Yendovirus	Consensus sequence built from EVEs	9055	Angiosperms	Diop et al. 2018
Pinus_taeda_Gymnendovirus_1	Gymnendovirus 1	Consensus sequence built from EVEs	7365	Gymnosperms	Diop et al. 2018
Pinus_taeda_Gymnendovirus_2	Gymnendovirus 2	Consensus sequence built from EVEs	7176	Gymnosperms	Diop et al. 2018
Pinus_taeda_Gymnendovirus_3	Gymnendovirus 3	Consensus sequence built from EVEs	8496	Gymnosperms	Diop et al. 2018
Pinus_taeda_Gymnendovirus_4	Gymnendovirus 4	Consensus sequence built from EVEs	7103	Gymnosperms	Diop et al. 2018
Dipteris_conjugata_Fernendovirus_2_contig_1319	Fernendovirus 2	Consensus sequence built from EVEs	3398	Ferns	Diop et al. 2018
Cystopteris_protrusa_Fernendovirus_1_contig_1	Fernendovirus 1	Consensus sequence built from EVEs	977	Ferns	Diop et al. 2018
Aegilops_tauschii_Orendovirus	Orendovirus	Consensus sequence built from EVEs	8219	Angiosperms	Geering et al. 2010
Dioscorea_nummularia_associated_virus	Dioscovirus	Isolated virus	8139	Angiosperms	GenBank: NC_040712.1
Pinus_nigra_virus_1_isolate_B2	Unclassified	Isolated virus	7107	Gymnosperms	GenBank: NC_040841.1
*OTU: Operationnal taxonomic unit
